# Supplementary material for: The Zinc Content of HIV-1 NCp7 Affects Its Selectivity for Packaging Signal and Affinity for Stem-Loop 3
Source: Viruses. 2021 Sep 24;13(10):1922. doi: 10.3390/v13101922 (PMC8540335; doi:10.3390/v13101922)
Supplement: Supplementary file 1 [file viruses-13-01922-s001.zip]

Archive with 1 entries (1 files):
- viruses-1351942-supplementary.pdf
